# Supplementary material for: Post-lockdown SARS-CoV-2 nucleic acid screening in nearly ten million residents of Wuhan, China
Source: Nat Commun. 2020 Nov 20;11:5917. doi: 10.1038/s41467-020-19802-w (PMC7679396; doi:10.1038/s41467-020-19802-w)
Supplement: Supplementary file 4 — Source Data [file 41467_2020_19802_MOESM4_ESM.xlsx]

## Sheet: Raw data from Table 1
Characteristics of asymptomatic positive individuals
Sex	Number of test	Asymptomatic positive individuals
Male	5162960	132
Female	4736868	168
Age (years old)
≤17	969014	12
18-44	4448230	104
45-59	2492943	96
≥60	1989641	88
Administrative districts
Wuchang	904636	73
Qingshan	414312	23
Qiaokou	583440	32
Hanyang	717429	29
Jianghan	524224	19
Hongshan	1103079	35
East Lake High-tech Development Area	782987	19
Jiangan	800440	19
Caidian	503595	11
Jiangxia	671248	14
Huangpi	979920	14
Hannan	417022	4
Dongxihu	777204	5
Xinzhou	634408	3
East Lake Scenic Area of Wuhan	85884	0

## Sheet: Raw data from Table 2
Antibody testing results
IgM	IgG	Asymptomatic positive individuals
-	+	157
-	-	110
+	+	28
+	-	5
Notes: “-”, Negative; “+”, Positive.

## Sheet: Raw data from Figure 1
Occupation distribution
Occupation	Asymptomatic positive persons
Housework or unemployment	73
The emeritusand retiers	64
Service workers in public place	35
Industrial workers	20
Cardres staff	19
Agriculture labourer	17
Student	13
Teacher	6
Medical staff	4
Transportation service personnel	2
Others	47

## Sheet: Raw data from Figure 2
Geographical distributions of asymptomatic positive individuals
Administrative districts	Number of test	Asymptomatic positive individuals
Wuchang	904636	73
Qingshan	414312	23
Qiaokou	583440	32
Hanyang	717429	29
Jianghan	524224	19
Hongshan	1103079	35
East Lake High-tech Development Area	782987	19
Jiangan	800440	19
Caidian	503595	11
Jiangxia	671248	14
Huangpi	979920	14
Hannan	417022	4
Dongxihu	777204	5
Xinzhou	634408	3
East Lake Scenic Area of Wuhan	85884	0

## Sheet: Raw data from Figure 3 (A)
Geographical distribution of previously confirmed patients
Administrative district	Population size	Previously confirmed patients
Wuchang	1106481	7551
Qingshan	521509	2804
Qiaokou	678379	6787
Hanyang	720318	4691
Jianghan	675669	5242
Hongshan	1026838	4730
East Lake High-tech Development Area	710806	2173
Jiangan	962745	6566
Caidian	572566	1434
Jiangxia	781324	867
Huangpi	1336080	2137
Hannan	423126	1101
Dongxihu	636408	2478
Xinzhou	1013167	1073
East Lake Scenic Area of Wuhan	152943	483

## Sheet: Raw data from Figure 3 (B)
Geographical distribution of asymptomatic positive individuals
Administrative district	Number of test	Asymptomatic positive individuals
Wuchang	904636	73
Qingshan	414312	23
Qiaokou	583440	32
Hanyang	717429	29
Jianghan	524224	19
Hongshan	1103079	35
East Lake High-tech Development Area	782987	19
Jiangan	800440	19
Caidian	503595	11
Jiangxia	671248	14
Huangpi	979920	14
Hannan	417022	4
Dongxihu	777204	5
Xinzhou	634408	3
East Lake Scenic Area of Wuhan	85884	0
